# Supplementary material for: Systemic Dyslipidemia Drives Pan-Cancer Prognosis via Epigenetic Remodeling: A Hybrid Pi-Score Analysis
Source: Cancers (Basel). 2026 Apr 1;18(7):1138. doi: 10.3390/cancers18071138 (PMC13072190; doi:10.3390/cancers18071138)
Supplement: Supplementary file 1 [file cancers-18-01138-s001.zip]

Archive with 1 entries (1 files):
- cancers-4126911-supplementary.pdf
